# Supplementary material for: Healthcare Application of In-Shoe Motion Sensor for Older Adults: Frailty Assessment Using Foot Motion during Gait
Source: Sensors (Basel). 2023 Jun 8;23(12):5446. doi: 10.3390/s23125446 (PMC10304868; doi:10.3390/s23125446)
Supplement: Supplementary file 1 [file sensors-23-05446-s001.zip]

Archive with 1 entries (1 files):
- sensors-2330650-supplementary.pdf
